# Supplementary material for: Toward Continuous Molecular Testing Using Gold-Coated Threads as Multi-Target Electrochemical Biosensors
Source: Biosensors (Basel). 2023 Aug 25;13(9):844. doi: 10.3390/bios13090844 (PMC10526339; doi:10.3390/bios13090844)
Supplement: Supplementary file 1 [file biosensors-13-00844-s001.zip]

Archive with 1 entries (1 files):
- biosensors-2509368-supplementary.pdf
